# Supplementary material for: EWSR1::ATF1 Orchestrates the Clear Cell Sarcoma Transcriptome in Human Tumors and a Mouse Genetic Model
Source: Cancers (Basel). 2023 Dec 8;15(24):5750. doi: 10.3390/cancers15245750 (PMC10742207; doi:10.3390/cancers15245750)
Supplement: Supplementary file 1 [file cancers-15-05750-s001.zip]

Archive with 1 entries (1 files):
- cancers-2722118-Figure S1. The original immunoblot figures.pdf
